# Supplementary material for: Enzymatic Properties of Chitosanase from Bacillus velezensis YB1534 and Antibacterial Activity of Its Oligosaccharide Products
Source: Foods. 2026 Feb 5;15(3):575. doi: 10.3390/foods15030575 (PMC12897138; doi:10.3390/foods15030575)
Supplement: Supplementary file 1 [file foods-15-00575-s001.zip]

Archive with 1 entries (1 files):
- foods-4124445-supplementary.pdf
